# Supplementary material for: CARs-DB: A Database of Cryptic Amyloidogenic Regions in Intrinsically Disordered Proteins
Source: Front Mol Biosci. 2022 May 18;9:882160. doi: 10.3389/fmolb.2022.882160 (PMC9309178; doi:10.3389/fmolb.2022.882160)
Supplement: Supplementary file 1 [file Table2.XLSX]

## Sheet: Q8WZ42
				Titin peptide
	Sample details	Organism/Peptide Sequence		EGVSISVYR
		UniProt code (residues)		Q8WZ42 (10429-10437)
		Source (supplier, catalogue No. or reference)		GeneScript (New Jersey, USA)
		N-terminal modification		Acetylation
		C-terminal modification		Amidation
		Internal modifications		----
		Other modifcations		----
		Purity (%)		≥98.5%
		pI		6.10
		GRAVY		0.178
		Extinction coefficient [A280, 0.1%(w/v)]		1490
		MW from chemical composition (Da)		1009.13
	Purification (If applicable)	Chromatography techniques		----
		Concentration of stock solution (M, mg/mL)		1 mg/mL
		Storage/Reconstitution buffer		DMSO
		Method of protein quantification		----
		Storage conditions		Stored at -20°C
		Additional key information		----
	Sample quality control			----
	Polishing step	Immediately before the aggregation assay		----
		Concentration (M, mg/mL)		----
		Method quantification		----
	Aggregation assay	Method of detection		ThT fluorescence
		Equipment details		Spark plate reader (Tecan, Switzerland)
		Measurement parameters		Ex 440 nm, Em 460-600 nm, Ex/Em bandwidth 5 nm
		Plate/cuvette reference		96 well plate
		Assay volume		150 μL
		Evaporation control method		----
		Seeding details (if applicable)		----
		Shaking	Intensity	100 rpm/min
			Shaking mode	circular
			Frequency	----
		Beads	Reference	----
			Number/assay	----
		Temperature (ºC)		37 ºC
		Concentration (M, mg/mL)		200 μM
		Aggregation buffer and aditives		PBS , pH 7.4; 40 μM ThT
		Measurement frequency		----
		Assay duration		7 days
		Plate/cuvette setup		----
		Additional key steps		----

## Sheet: P05387
				RPLP2 peptide
	Sample details	Organism/Peptide Sequence		GAVAVSAA
		UniProt code (residues)		P05387 (69-76)
		Source (supplier, catalogue No. or reference)		GeneScript (New Jersey, USA)
		N-terminal modification		Acetylation
		C-terminal modification		Amidation
		Internal modifications		----
		Other modifcations		----
		Purity (%)		≥97.1%
		pI		5.52
		GRAVY		1.8
		Extinction coefficient [A280, 0.1%(w/v)]		----
		MW from chemical composition (Da)		644.73
	Purification (If applicable)	Chromatography techniques		----
		Concentration of stock solution (M, mg/mL)		1 mg/mL
		Storage/Reconstitution buffer		DMSO
		Method of protein quantification		----
		Storage conditions		Stored at -20°C
		Additional key information		----
	Sample quality control			----
	Polishing step	Immediately before the aggregation assay		----
		Concentration (M, mg/mL)		----
		Method quantification		----
	Aggregation assay	Method of detection		ThT fluorescence
		Equipment details		Spark plate reader (Tecan, Switzerland)
		Measurement parameters		Ex 440 nm, Em 460-600 nm, Ex/Em bandwidth 5 nm
		Plate/cuvette reference		96 well plate
		Assay volume		150 μL
		Evaporation control method		----
		Seeding details (if applicable)		----
		Shaking	Intensity	100 rpm/min
			Shaking mode	circular
			Frequency	----
		Beads	Reference	----
			Number/assay	----
		Temperature (ºC)		37 ºC
		Concentration (M, mg/mL)		200 μM
		Aggregation buffer and aditives		PBS , pH 7.4; 40 μM ThT
		Measurement frequency		----
		Assay duration		7 days
		Plate/cuvette setup		----
		Additional key steps		----
